# Supplementary material for: Deciphering Platelet Transcriptomic Profiles in Antiphospholipid Syndrome: Insights into Their Role as Immunological Players
Source: Int J Mol Sci. 2026 Jun 16;27(12):5428. doi: 10.3390/ijms27125428 (PMC13300163; doi:10.3390/ijms27125428)
Supplement: Supplementary file 1 [file ijms-27-05428-s001.zip]

Archive with 1 entries (1 files):
- ijms-4339587-supplementary.pdf
